# Supplementary material for: The methane-oxidizing microbial communities of three maar lakes in tropical monsoon Asia
Source: Front Microbiol. 2024 Jul 9;15:1410666. doi: 10.3389/fmicb.2024.1410666 (PMC11263035; doi:10.3389/fmicb.2024.1410666)
Supplement: Supplementary file 1 [file Data_Sheet_1.xlsx]

## Sheet: S1
Supplementary Table S1. Averaged physicochemical parameters for 2018, 2019, and 2022.
Depth & Lake	Month & Year	Temp (°C)	DO (mg/L)	pH	CH4 (umol/L)	chla (RFU)
Y0	2018-08-01	27.8424	7.78	6.746	0.2905
Y5	2018-08-02	27.8026	7.88647	6.199	0.4696
Y15	2018-08-03	27.7943	3.192	6.40875	0.5636
Y20	2018-08-04	25.3762	1.36571	6.30833	33.3136
Y25	2018-08-05	25.1344	0.82	6.635	70.77
Y30	2018-08-06	25.039	0.588261	6.88714	143.63
Y35	2018-08-08	24.9391	0	6.9975	378.44
P0	2018-08-01	27.8505	7.878	0.09	1.06516
P5	2018-08-09	27.8505	7.878	5.415	1.3839
P15	2018-08-10	25.4303	1.83412	5.07556	19.093
P30	2018-08-11	24.5286	0.514167	6.73667	607.19
P40	2018-08-12	24.1891	0.357778	6.76467	723.1
P50	2018-08-13	24.1348	0.290714	6.87	875.76
P60	2018-08-14	24.1296	0.254	6.846	1036.5
C0	2018-08-15	27.0272	8.5185	6.21	0.5244
C5	2018-08-16	26.9866	5.94023	5.48125	0.5503
C15	2018-08-17	24.8859	0.875667	5.45231	187.78
C40	2018-08-18	24.9476	0.105545	6.151	629.81
C60	2018-08-19	24.9478	0.061	5.99444	662.39
C80	2018-08-20	24.9469	0.041	5.65267	752.12
C100	2018-08-21	24.9338	0	5.61412	808.66
C125	2018-08-22	24.9238	0	5.39273	955.65
Y0	2019-02-01	25.982	3.43724	7.70844	0.128175
Y5	2019-02-02	25.9769	3.8101	7.66915	0.204064
Y15	2019-02-03	25.1367	2.98795	7.68987	0.251899
Y20	2019-02-04	25.1367	2.98795	7.68987	0.251899
Y25	2019-02-05	25.0524	2.73274	7.68044	0.255943
Y30	2019-02-06	25.0415	2.54924	7.68844	0.25773
Y35	2019-02-08	25.0339	2.37279	7.64688	28.1681
P0	2019-02-08	25.9917	4.12724	7.29781	0.224904
P5	2019-02-09	25.9839	4.23113	7.20836	0.237493
P15	2019-02-10	25.2844	2.91867	7.28543	0.305007
P30	2019-02-11	24.663	0.395238	7.13781	710.171
P40	2019-02-12	24.2307	0.160096	7.14971	1013.02
P50	2019-02-13	24.1691	0.123405	7.10231	1112.71
P60	2019-02-14	24.1564	0.073136	6.98819	1352.62
C0	2019-02-15	25.6121	5.94555	7.9863	0.105762
C5	2019-02-16	25.5817	3.86621	8.41264	0.12976
C15	2019-02-17	24.9076	0.491992	8.11112	5.39256
C40	2019-02-18	24.9767	0.107726	7.65161	797.736
C60	2019-02-19	24.9747	0.101882	7.57914	819.031
C80	2019-02-20	24.9715	0.064204	7.48343	835.338
C100	2019-02-21	24.9572	0.048636	7.43161	821.493
C125	2019-02-22	24.9506	0.047954	7.39893	934.446
Y0	2022-04-01	28.71	6.69	9.16		0.17
Y5	2022-04-02	28.62	6.02	9.06		0.19
Y15	2022-04-03	25.48	0.6	7.41		-0.07
Y20	2022-04-04	25.58	1.63	7.64		-0.1
Y25	2022-04-05	25.34	1	7.39		-0.12
Y30	2022-04-06	25.28	0.76	7.2		-0.05
Y32	2022-04-07	25.29	0.99	7.18		0.42
Y35	2022-04-08
Y0	2022-05-01	30	5.2	9.03		0.14
Y5	2022-05-02	29.96	5.64	8.89		0.1
Y15	2022-05-03	26.29	1.44	7.68		0.18
Y20	2022-05-04	25.68	1.11	7.61		-0.05
Y25	2022-05-05	25.38	0.72	7.39		0.19
Y30	2022-05-06	25.34	0.77	7.35		-0.02
Y32	2022-05-07	25.3	0.67	7.13		0.18
Y35	2022-05-08
Y0	2022-11-01	27.59	6.56	7.31		0.27
Y5	2022-11-02	27.57	6.56	7.24		0.3
Y15	2022-11-03	27.36	3.82	7.24		0.17
Y20	2022-11-04	27.04	2.92	7.17		0.17
Y25	2022-11-05	25.77	1.28	7		0.32
Y30	2022-11-06	25.45	1.11	7.02		0.4
Y32	2022-11-07	25.35	0.96	6.96		0.32
Y35	2022-11-08
Y0	2022-12-01	27.29	6.54	7.14		0.64
Y5	2022-12-02	27.29	6.35	7.04		0.64
Y15	2022-12-03	27.28	4.33	7.07		0.47
Y20	2022-12-04	26.95	2.28	7.11		0.5
Y25	2022-12-05	25.78	1.05	7.04		0.56
Y30	2022-12-06	25.63	0.99	7.1		0.42
Y32	2022-12-07	25.47	0.91	7.08		0.44
Y35	2022-12-08

## Sheet: S2
Supplementary Table S2. CARD-FISH abundances of methane-oxidizing bacteria for 2018, 2019, and 2022.
			MOB abundances (x10^5 cells ml-1)
Depth and Lake Initial	Month and Year	Monsoon (SW/NE)	Type I (Mg84 /Mg705)	Type II (Ma450)	NC10 (DBACT-1027)	Total abundance (all MOBs)
Y0	2018-08-01	SW	1.50848	3.96415	1.50848	6.98112		Legend:		Y	Yambo
Y5	2018-08-02	SW	2.87664	2.80648	0.070162	5.75328				P	Pandin
Y15	2018-08-03	SW	45.465	6.13917	0.806863	52.411				C	Calibato
Y20	2018-08-04	SW	21.6099	0.87702	1.54356	24.0305
Y25	2018-08-05	SW	9.19122	4.63069	3.6835	17.5054
Y30	2018-08-06	SW	12.6993	1.08751	0.385891	14.1727
Y32	2018-08-07	SW
Y35	2018-08-08	SW	4.35004	8.06863	2.24518	14.6639
P0	2018-08-08	SW	8.80533	21.9256	9.82268	40.5536
P5	2018-08-09	SW	2.38551	6.66539	3.61334	12.6642
P15	2018-08-10	SW	1.82421	4.03431	1.08751	6.94604
P30	2018-08-11	SW	2.31535	7.1916	1.82421	11.3312
P40	2018-08-12	SW	10.8049	2.70124	2.49075	15.9969
P50	2018-08-13	SW	9.0509	11.6118	3.29761	23.9603
P60	2018-08-14	SW	8.24403	4.13956	1.99962	14.3832
C0	2018-08-15	SW	1.89437	0.420972	1.298	3.61334
C5	2018-08-16	SW	3.54318	1.54356	2.87664	7.96339
C15	2018-08-17	SW	4.31496	2.2101	2.63107	9.15614
C40	2018-08-18	SW	3.47302	6.56015	1.36816	11.4013
C60	2018-08-19	SW	2.17502	1.01735	1.08751	4.27988
C80	2018-08-20	SW	3.99923	4.38512	0.245567	8.62992
C100	2018-08-21	SW	4.0694	6.48998	6.17426	16.7336
C125	2018-08-22	SW	4.0694	2.0347	1.78913	7.89322
Y0	2019-02-01	NE
Y5	2019-02-02	NE	1.40324	3.5081	1.15767	6.06901
Y15	2019-02-03	NE
Y20	2019-02-04	NE
Y25	2019-02-05	NE	3.85891	1.50848	1.99962	7.36701
Y30	2019-02-06	NE
Y32	2019-02-07	NE
Y35	2019-02-08	NE	4.10448	1.26292	1.43832	6.80571
P0	2019-02-01	NE
P5	2019-02-09	NE	2.10486	9.08598	2.42059	13.6114
P15	2019-02-10	NE	2.59599	1.01735	1.05243	4.66577
P30	2019-02-11	NE
P40	2019-02-12	NE	0.771782	4.0694	1.50848	6.34966
P50	2019-02-13	NE
P60	2019-02-14	NE	2.17502	6.20934	0.491134	8.87549
C0	2019-02-15	NE
C5	2019-02-16	NE	0.982268	5.92869	2.28026	9.19122
C15	2019-02-17	NE
C40	2019-02-18	NE	8.4896	2.10486	0.947187	11.5416
C60	2019-02-19	NE
C80	2019-02-20	NE	6.06901	0.666539	2.28026	9.01582
C100	2019-02-21	NE
C125	2019-02-22	NE	0.666539	1.75405	0.947187	3.36778
Y0	2022-04-01	SW	0.21049	1.89437	0.420972	2.52584
Y5	2022-04-02	SW	2.13994	0.736701	2.17502	5.05166
Y15	2022-04-03	SW	0.385891	0.491134	0.385891	1.26292
Y20	2022-04-04	SW	3.15729	1.89437	2.73632	7.78798
Y25	2022-04-05	SW	2.17502	2.9468	1.08751	6.20934
Y30	2022-04-06	SW	0.10524	5.82345	0.596377	6.52506
Y32	2022-04-07	SW	1.4734	0.280648	1.15767	2.91172
Y35	2022-04-08	SW
Y0	2022-05-01	SW	0.420972	1.89437	0.631458	2.9468
Y5	2022-05-02	SW	1.57865	2.31535	1.54356	5.43755
Y15	2022-05-03	SW	6.17425	5.08674	1.54356	12.8046
Y20	2022-05-04	SW	1.92945	3.19237	1.92945	7.05128
Y25	2022-05-05	SW	2.70124	2.0347	4.66577	9.40171
Y30	2022-05-06	SW	1.4734	6.17425	3.54318	11.1908
Y32	2022-05-07	SW	1.4734	2.42059	3.22745	7.12144
Y35	2022-05-08	SW
Y0	2022-11-01	NE
Y5	2022-11-02	NE	1.50848	4.63069	3.26253	9.40171
Y15	2022-11-03	NE
Y20	2022-11-04	NE
Y25	2022-11-05	NE	0.806863	3.22745	1.61373	5.64804
Y30	2022-11-06	NE
Y32	2022-11-07	NE	2.35043	1.26292	1.3	4.91334
Y35	2022-11-08	NE
Y0	2022-12-01	NE
Y5	2022-12-02	NE	2.28026	3.75367	0.385891	6.41982
Y15	2022-12-03	NE
Y20	2022-12-04	NE
Y25	2022-12-05	NE	1.19275	1.54356	1.4734	4.20972
Y30	2022-12-06	NE
Y32	2022-12-07	NE	2.52583	0.526215	0.666539	3.71859
Y35	2022-12-08	NE

## Sheet: S3
Supplementary Table S3. Summary of physicochemical parameters correlation to MOB counts in 2018, 2019, and 2022.
Spearman Correlation Test
Site	Month/Year	Parameter		Type I	Type II	NC10
Yambo	2023-08-18	Temperature	Coefficient	-0.32	-0.21	-0.43
			P- value	0.4821	0.6445	0.3374
		DO	Coefficient	-0.29	-0.25	-0.54
			P- value	0.5345	0.5887	0.2152
		pH	Coefficient	-0.18	0.43	0.36
			P- value	0.7017	0.3374	0.4316
		CH4	Coefficient	0.32	0.21	0.43
			P- value	0.4821	0.6445	0.3374
Pandin	2023-08-18	Temperature	Coefficient	-0.4	0.31	0.35
			P- value	0.3738	0.4999	0.4478
		DO	Coefficient	-0.36	0.36	0.38
			P- value	0.4271	0.4271	0.4026
		pH	Coefficient	0.46	-0.18	-0.14
			P- value	0.2939	0.7017	0.7599
		CH4	Coefficient	0.32	-0.39	-0.39
			P- value	0.4821	0.3833	0.3833
Calibato	2023-08-18	Temperature	Coefficient	-0.87	-0.46	-0.34
			P- value	0.0048	0.2473	0.4076
		DO	Coefficient	-0.49	-0.49	-0.06
			P- value	0.2134	0.2166	0.888
		pH	Coefficient	-0.85	-0.12	-0.55
			P- value	0.0075	0.7789	0.16
		CH4	Coefficient	0.49	0.45	0.02
			P- value	0.2166	0.2604	0.9554
Yambo	2023-02-19	Temperature	Coefficient	-1	1	-0.5
			P- value	0.3333	0.3333	1
		DO	Coefficient	-1	1	-0.5
			P- value	0.3333	0.3333	1
		pH	Coefficient	-0.5	0.5	0.5
			P- value	1	1	1
		CH4	Coefficient	1	-1	0.5
			P- value	0.3333	0.3333	1
Pandin	2023-02-19	Temperature	Coefficient	0	0.2	0.8
			P- value	1	0.9167	0.3333
		DO	Coefficient	0	0.2	0.8
			P- value	1	0.9167	0.3333
		pH	Coefficient	0.4	-0.4	0.4
			P- value	0.75	0.75	0.75
		CH4	Coefficient	0	-0.2	-0.8
			P- value	1	0.9167	0.3333
Calibato	2023-02-19	Temperature	Coefficient	0.4	0.8	0.447214
			P- value	0.75	0.3333	0.5528
		DO	Coefficient	0.4	0.8	0.447214
			P- value	0.75	0.3333	0.5528
		pH	Coefficient	0.8	0.8	0.447214
			P- value	0.3333	0.3333	0.5528
		CH4	Coefficient	-0.8	-0.8	-0.447214
			P- value	0.3333	0.3333	0.5528
Yambo	2023-04-22	Temperature	Coefficient	0.21	-0.18	0.07
			P- value	0.6445	0.699	0.879
		DO	Coefficient	0.29	0.11	0.39
			P- value	0.5345	0.8175	0.3833
		pH	Coefficient	0.11	0.04	0
			P- value	0.8192	0.9389	1
		CH4/chla	Coefficient	-0.39	-0.56	0.07
			P- value	0.3833	0.1925	0.879
Yambo	2023-05-22	Temperature	Coefficient	-0.02	-0.46	-0.85
			P- value	0.9694	0.2939	0.0162
		DO	Coefficient	-0.04	-0.21	-0.83
			P- value	0.9389	0.6445	0.0212
		pH	Coefficient	-0.02	-0.46	-0.85
			P- value	0.9694	0.2939	0.0162
		CH4/chla	Coefficient	0.22	-0.43	0.25
			P- value	0.6414	0.3374	0.5852
Yambo	2023-11-22	Temperature	Coefficient	-0.5	1	1
			P- value	1	0.3333	0.3333
		DO	Coefficient	-0.5	1	1
			P- value	1	0.3333	0.3333
		pH	Coefficient	-0.5	1	1
			P- value	1	0.3333	0.3333
		CH4/chla	Coefficient	-0.5	-0.5	-0.5
			P- value	1	1	1
Yambo	2023-12-22	Temperature	Coefficient	-0.5	1	1
			P- value	1	0.3333	-0.5
		DO	Coefficient	-0.5	1	1
			P- value	1	0.3333	-0.5
		pH	Coefficient	-0.5	1	1
			P- value	1	0.3333	-0.5
		CH4/chla	Coefficient	-0.5	1	1
			P- value	1	0.3333	-0.5

## Sheet: S4
Supplementary Table S4. Statistical analyses for the three lakes against different MOB types for 2018, 2019, and 2022.
Kruskal-Wallis Test
Year	Site	Category		Type I	Type II	NC10
2018-2019	3 Lakes (Yambo, Pandin and Calibato)	Depth	P-value	0.4886	0.7502	0.604
			chi-squared	11.477	8.4361	10.137
			df	12	12	12
2018-2019; 2022	Yambo	Month	P-value	0.04285	0.4158	0.2541
			chi-squared	11.468	5.0008	6.5759
			df	5	5	5
2018-2019; 2022	Yambo	Depth	P-value	0.2806	0.4895	0.3859
			chi-squared	8.626	6.4391	7.4264
			df	7	7	7
T-Test
Year	Site	Category		Type I	Type II	NC10
2018-2019	3 Lakes (Yambo, Pandin and Calibato)	Month	P-value	0.04198	0.3182	0.09968
			t	2.1386	1.0214	1.704
			df	26.137	21.94	27.437

## Sheet: S5
Supplementary Table S5. OTU table of methane-oxidizing organisms in the three lakes and their corresponding abundances from 16S Illumina NGS, year 2019.
	Classification from Silva						Sample and Abundance per Lake Depth											Best Hit	Accession Numbers
OTU number	OTU ID	Domain	Phylum	Family	Genus	Species	Y5	Y25	Y35	P5	P15	P40	P60	C5	C40	C80	C125
OTU928	362f61da31194cc390284a08e3544cd0	Archaea	Halobacterota	ANME-1a	ANME-1a	Uncultured archeon	0	0	0	0	0	0.0001089	0	0	0.001034	0.002226	0.000375	Uncultured bacterium clone js8055 16S ribosomal RNA gene, partial sequence	KY258423.1
OTU935	0b000cf3f07acf18926196250edd4b88	Archaea	Halobacterota	ANME-1a	ANME-1a	Uncultured	0	0	0	0	0	7.258e-05	0	0	0.001034	0.0023337	0.0003334	Uncultured bacterium clone js8055 16S ribosomal RNA gene, partial sequence	KY258423.1
OTU4915	bce580cd2e5c8a30b997381fe34bd697	Archaea	Halobacterota	ANME-1a	ANME-1a	uncultured_archaeon_GZfos12E1	0	0	0	0	5.382e-05	0	0	0	0	0	0	Uncultured archaeon clone AN_3730incN_arc_A3_T3 16S ribosomal RNA gene, partial sequence.	KM356818.1
OTU120	2090be6eb6167f931031529f92a2bd40	Bacteria	Verrucomicrobiota	Methylacidiphilaceae	Uncultured	Uncultured bacterium	0.0010077	0.0002853	0.001149	0.0010117	0.0002153	0	0	0.005437	0.001034	0.0001436	0.0005834	Uncultured bacterium clone cafs1905 16S ribosomal RNA gene, partial sequence.	MF438295.1
OTU132	8be91e92e7d46e026017367eb0a7561c	Bacteria	Verrucomicrobiota	Methylacidiphilaceae	Uncultured	Uncultured bacterium	0.0013856	0	0.001131	0.0007888	0.0001346	0.0001814	0.0005917	0.0046583	0	0.0002872	0.0004584	Uncultured bacterium clone cafs1905 16S ribosomal RNA gene, partial sequence	MF438295.1
OTU885	97af04b3d7f9e0fdb8d2beeb5b35aad7	Bacteria	Verrucomicrobiota	Methylacidiphilaceae	Uncultured	Uncultured bacterium	0	0	0	0.0014918	0	0	0.0003945	0	0	0	0	Uncultured bacterium clone thfb4-1 16S ribosomal RNA gene, partial sequence	HM050748.1
OTU1058	b4a94b3fe14dfeb515a8d36b7f598764	Bacteria	Verrucomicrobiota	Methylacidiphilaceae	Uncultured	Uncultured bacterium	0	0	0	0.0012518	0	0	0	0	0	0	0	Uncultured bacterium clone thfb4-1 16S ribosomal RNA gene, partial sequence.	HM050748.1
OTU1775	304d6aa455ffa987740f0b6fd46e0d0c	Bacteria	Verrucomicrobiota	Methylacidiphilaceae	Uncultured	Uncultured bacterium	0	0	0	0.0006173	0	0	0	0	0	0	0	Uncultured bacterium clone cafs1905 16S ribosomal RNA gene, partial sequence.	MF438295.1
OTU3241	df44c5f9f617836b65ddaa3739f013af	Bacteria	Verrucomicrobiota	Methylacidiphilaceae	Uncultured	Uncultured bacterium	0	0	0	0	0	0.0001573	0	0	0	0	0	Uncultured bacterium clone cafs1905 16S ribosomal RNA gene, partialsequence	MF438295.1
OTU4443	9bcf00e1a4c05e2bfd153b0cbcf24b0d	Bacteria	Verrucomicrobiota	Methylacidiphilaceae	Uncultured	Uncultured bacterium	0	0	0	0	0	0	0	0	0	0	0.00025	Uncultured bacterium clone ELA_111314_OTU_7655 16S ribosomal RNA gene, partial sequence.	KY522658.1
OTU4647	27f75d2ef843e5fafcb8884c4b19a630	Bacteria	Verrucomicrobiota	Methylacidiphilaceae	Uncultured	Uncultured bacterium	0	0	0	0	0	0	0	0	0	0	0.0002084	Uncultured bacterium clone ELA_111314_OTU_7655 16S ribosomal RNA gene, partial sequence	KY522658.1
OTU4690	9a0c54ae66335b01bce024e03f017da4	Bacteria	Verrucomicrobiota	Methylacidiphilaceae	Uncultured	Uncultured bacterium	0	0	0	0	6.728e-05	0	0	0	0	0	0	Uncultured bacterium clone QTPaddySoil7244 16S ribosomal RNA gene, partial sequence.	MF554539.1
OTU229	e3424019ccb3839ccca8faafc7d4001f	Bacteria	Methylomirabilota	Methylomirabilaceae	Sh765B-TzT-35	Uncultured bacterium	0	0.003509	0	0	0.0013994	0.001004	0.0013807	0	0	0.0005386	0.0005	Uncultured bacterium clone OTU4213 16S ribosomal RNA gene, partialsequence	MF692172.1
OTU249	b80897aad559189508d42dce33f5b75f	Bacteria	Methylomirabilota	Methylomirabilaceae	Sh765B-TzT-36	Uncultured bacterium	0	0.0035946	0	0	0.0011168	0.0009193	0.0011177	0	0	0.0009335	0.0002084	Uncultured bacterium clone OTU4213 16S ribosomal RNA gene, partial sequence	MF692172.1
OTU1787	6b03b57c8047fe19f948de7e97e156cf	Bacteria	Methylomirabilota	Methylomirabilaceae	Sh765B-TzT-37	Uncultured bacterium	0	0	0	0	0	0.0004355	0	0	0	0	0	Uncultured bacterium gene for 16S rRNA, partial sequence, clone: GBd6-A07	LC419055.1
OTU1939	f58e3143619c90fdbc1153f747aa5f55	Bacteria	Methylomirabilota	Methylomirabilaceae	Sh765B-TzT-38	Uncultured bacterium	0	0	0	0	0	0.0003871	0	0	0	0	0	Uncultured bacterium gene for 16S rRNA, partial sequence, clone: GBd6-A07.	LC419055.1
OTU147	ee45cbfc10242915799e3fbedb535963	Bacteria	Proteobacteria	Methylococcaceae	Methyloparacoccus	Uncultured bacterium	0.000162	0.0020826	0.0012208	0	0.0010092	0.0015484	0.0025641	0	0.0042836	0.0035185	0.0007084	Uncultured bacterium clone cafs1954 16S ribosomal RNA gene, partial sequence	MF439190.1
OTU156	5396327a7070ff0f83e4035395c21972	Bacteria	Proteobacteria	Methylococcaceae	Methyloparacoccus	Uncultured bacterium	0	0.0017117	0.0013823	0	0.0009688	0.0016935	0.0014464	0	0.0022157	0.0030876	0.0010001	Uncultured bacterium clone cafs1954 16S ribosomal RNA gene, partial sequence	MF439190.1
OTU2782	716ab5741bff8c4e1b2d29759104e6f9	Bacteria	Proteobacteria	Methylococcaceae	Methylogaea	Methylogaea_oryzae_JCM_16910	0	0.0005135	0	0	0	0	0	0	0	0	0	Uncultured Methylogaea sp. isolate DGGE gel band 21-5 16S ribosomal RNA gene, partial sequence	KP164958.1
OTU3273	ccf827714c71b7ab4f8d7f142bdf7f0b	Bacteria	Proteobacteria	Methylococcaceae	Methylogaea	Methylogaea_oryzae_JCM_16911	0	0.0003709	0	0	0	0	0	0	0	0	0	Uncultured Methylogaea sp. isolate DGGE gel band 21-5 16S ribosomal RNA gene, partial sequence.	KP164958.1
OTU3576	a8b14341efeddd074f285def044c8b82	Bacteria	Proteobacteria	Methylococcaceae	Methylocaldum	Methylococcaceae_bacterium	0	0	0.0001975	0	0	0	0	0	0	0	0	Methylococcaceae bacterium strain FWC3 16S ribosomal RNA gene, partial sequence.	MN080433.1
OTU3777	65f92e9309818d5509262199b5b44a83	Bacteria	Proteobacteria	Methylococcaceae	Uncultured	Uncultured bacterium	0	0	0	0	0	0	0	0.0001229	0	0	0	Uncultured bacterium clone cafs1497 16S ribosomal RNA gene, partial sequence.	MF438779.1
OTU4216	4f8d2b36ea7ce9a6328b610a59212cd7	Bacteria	Proteobacteria	Methylomonadaceae	Methyloglobulus	Uncultured bacterium	0	0	0	0	0	0	0	0	0	0	0.0002917	Uncultured bacterium clone 11640 16S ribosomal RNA gene, partial sequence	MF015946.1
OTU167	7fdbc951eb3596de5e43b3736a397b4d	Bacteria	Proteobacteria	Methylomonadaceae	Methylomonas	Ambiguous taxa	0	0.0013694	0.0073246	0	0.0003095	0	0	0	0	0	0	Uncultured bacterium clone OTU189 16S ribosomal RNA gene, partial sequence	MK273747.1
OTU184	7e358a9fee5b87fe3b312757e66e1235	Bacteria	Proteobacteria	Methylomonadaceae	Methylomonas	Ambiguous taxa	0	0.0013694	0.0065526	0	0.0002826	0	0	0	0	0	0	Uncultured bacterium clone OTU189 16S ribosomal RNA gene, partial sequence	MK273747.1
OTU755	7f345b2bb2874fc8fb40adf995b6b55b	Bacteria	Proteobacteria	Methylomonadaceae	Methylomonas	Ambiguous taxa	0	0	0.0020107	0	0	0	0	0	0	0	0	Uncultured bacterium clone OTU16 16S ribosomal RNA gene, partial sequence	KX381011.1
OTU870	0b73e180cd91866da3d82b15e48b54fd	Bacteria	Proteobacteria	Methylomonadaceae	Methylomonas	Ambiguous taxa	0	0	0.0017055	0	0	0	0	0	0	0	0	Uncultured bacterium clone OTU16 16S ribosomal RNA gene, partial sequence.	KX381011.1
OTU1027	75743760711877e7fd5abe255c9f1f75	Bacteria	Proteobacteria	Methylomonadaceae	Methylomonas	Uncultured	0	0	0.0013823	0	0	0	0	0	0	0	0	Uncultured bacterium gene for 16S ribosomal RNA, partial sequence, clone: Fei_13Dec90m_35	AB930813.1
OTU1054	bb5c98401ed6a2e44602850afef9701b	Bacteria	Proteobacteria	Methylomonadaceae	Methylomonas	Uncultured	0	0	0.0013285	0	0	0	0	0	0	0	0	Uncultured bacterium gene for 16S ribosomal RNA, partial sequence, clone: Fei_13Dec90m_35.	AB930813.1
OTU2705	cb9447259ab22adc550d8dab54c03d05	Bacteria	Proteobacteria	Methylomonadaceae	Methylomonas	Uncultured	0	0	0.0003411	0	0	0	0	0	0	0	0	Uncultured Methylomonas sp. clone 1401 16S ribosomal RNA gene, partial sequence.	KX367305.1
OTU4144	261cdbfcfb20f6ef2aee88dc9bc2347c	Bacteria	Proteobacteria	Methylomonadaceae	Methylovulum	Methylosoma_sp._TFB	0	0	0.0001436	0	0	0	0	0	0	0	0	Uncultured bacterium clone OTU8 16S ribosomal RNA gene, partial sequence	KX381003.1
Total Number of reads per depth							55570	35053	55703	58318	74318	82668	15210	73202	6770	27853	23998
Total Abundance with Each depth							0.002555	0.014806	0.025869	0.005161	0.005557	0.006508	0.007495	0.010218	0.009601	0.013069	0.004917
Legend: Y- Yambo, P-Pandin, and C-Calibato

## Sheet: S6
Supplementary Table S6. OTU table of methanogens in the three lakes and their corresponding abundances from 16S Illumina NGS, year 2019.
	Classification from Silva						Sample and Abundance per Lake Depth
OTU number	OTU ID	Domain	Phylum	Family	Genus	Species	Y5	Y25	Y35	P5	P15	P40	P60	C5	C40	C80	C125	Best Hit	Accession Numbers
OTU511	59860451da2d0d72b4784764290c3c7c	Archaea	Euryarchaeota	Methanobacteriaceae	Methanobacterium	Ambiguous Taxa	0	0	0	0	0	0	0	0	0	0	0.0068339	Uncultured bacterium clone 2007WL_16S_OTU_2250 16S ribosomal RNA gene, partial sequence.	KY892560.1
OTU513	f96e21ced3097f04946d38271ef34b15	Archaea	Euryarchaeota	Methanobacteriaceae	Methanobacterium	Ambiguous Taxa	0	0	0	0	0	0	0	0	0	0	0.0067506	Uncultured bacterium clone 2007WL_16S_OTU_2250 16S ribosomal RNA gene, partial sequence.	KY892560.1
OTU1392	204a7c856c5b0f1092467fed5301486b	Archaea	Euryarchaeota	Methanobacteriaceae	Methanobacterium	Uncultured euryarcheote	0	0	0	0	0	0	0	0	0	0.0003231	0.0017085	Uncultured archaeon clone LRPA_109f_68 16S ribosomal RNA gene, partial sequence.	MK527614.1
OTU1770	78ce1af524422e16d8f29b51cc90ab51	Archaea	Euryarchaeota	Methanobacteriaceae	Methanobacterium	Uncultured archeon	0	0	0	0	0	0	0.0019724	0	0	0	0.00025	Uncultured archaeon clone 77966_2 16S ribosomal RNA gene, partial sequence	MF366360.1
OTU1814	d99f0ef3d4bdbe8d89b5ff718ef09db2	Archaea	Euryarchaeota	Methanobacteriaceae	Methanobacterium	Uncultured euryarcheote	0	0	0	0	0	0	0	0	0	0	0.0014585	Uncultured archaeon clone LRPA_109f_68 16S ribosomal RNA gene, partial sequence.	MK527614.1
OTU2131	dabac149d050e0e981112cb168a6d6ff	Archaea	Euryarchaeota	Methanobacteriaceae	Methanobacterium	Methanobacterium ferruginis	0	0	0	0	0	0	0.0011177	0	0	0	0.0004167	Uncultured archaeon clone A2_30 16S ribosomal RNA gene, partial sequence	KF823316.1
OTU2463	e1ab807a4a0833db6f9a4b83b38df2f2	Archaea	Euryarchaeota	Methanobacteriaceae	Methanobacterium	Methanobacterium ferruginis	0	0	0	0	0	0	0.0014464	0	0	0	0	Uncultured archaeon clone A2_30 16S ribosomal RNA gene, partial sequence	KF823316.1
OTU2606	3f9bde01cd225fe8fa7308b588474c6d	Archaea	Euryarchaeota	Methanobacteriaceae	Methanobacterium	Uncultured archeon	0	0	0	0	0	0	0.0013149	0	0	0	0	Uncultured archaeon clone 77966_2 16S ribosomal RNA gene, partial sequence	MF366360.1
OTU2936	6c47b2970b69f36651fcd787318393c5	Archaea	Euryarchaeota	Methanobacteriaceae	Methanobacterium	Ambiguous Taxa	0	0	0	0	0	0.0001935	0	0	0	0	0	Uncultured bacterium clone OTU_1123 16S ribosomal RNA gene, partial sequence.	MG559462.1
OTU3267	0d02fb533a83bc6ad488c85315017084	Archaea	Euryarchaeota	Methanobacteriaceae	Methanobacterium	Ambiguous Taxa	0	0.0003709	0	0	0	0	0	0	0	0	0	Uncultured bacterium clone OTU_1123 16S ribosomal RNA gene, partial sequence.	MG559462.1
OTU3274	c3732a22cde25ff5094d43cc84daa23a	Archaea	Euryarchaeota	Methanobacteriaceae	Methanobacterium	Uncultured euryarcheote	0	0.0003709	0	0	0	0	0	0	0	0	0	Uncultured Methanobacterium sp. partial 16S rRNA gene, isolate ARC_OTU_340.	LT844462.1
OTU4463	4b604dbc5f3a107a02af47747ce53802	Archaea	Euryarchaeota	Methanobacteriaceae	Methanobacterium	Ambiguous Taxa	0	0	0	0	8.073e-05	0	0	0	0	0	0	Uncultured archaeon clone A31 16S ribosomal RNA gene, partial sequence.	MN156247.1
OTU165	c4d7584ebad5ea9c670a2595e4facb60	Archaea	Halobacterota	Methanoregulaceae	Methanoregula	Uncultured archeon	0	0	0	0	0	0.0012339	0.0010519	0	0.0064993	0.0040929	0.008584	Uncultured archaeon clone Pav-Arc-008 16S ribosomal RNA gene, partial sequence	DQ785304.1
OTU170	ea52f11263fbdeb8df2a5141fa116429	Archaea	Halobacterota	Methanoregulaceae	Methanoregula	Uncultured archeon	0	0	0	0	0	0.0012218	0	0	0.0064993	0.0039493	0.0086257	Uncultured archaeon clone Pav-Arc-008 16S ribosomal RNA gene, partial sequence	DQ785304.1
OTU195	669c7b55de500590b760a0c972215e13	Archaea	Halobacterota	Methanoregulaceae	Methanoregula	Ambiguous Taxa	0	0.0007132	0	0	0	0.0026008	0.003879	0	0	0.0015438	0.0030836	Uncultured Methanomicrobiales archaeon partial 16S rRNA gene, clone denovo685	LN796351.1
OTU233	53da0cf6c36b41e52cc947c77cafce78	Archaea	Halobacterota	Methanoregulaceae	Methanoregula	Ambiguous Taxa	0	0	5.386e-05	0	0	0.0021532	0.0034188	0	0	0.0016515	0.0032503	Uncultured Methanomicrobiales archaeon partial 16S rRNA gene, clone denovo685	LN796351.1
OTU257	2ab7ec8508ad40d9a31fb6313db926f0	Archaea	Halobacterota	Methanoregulaceae	Methanoregula	Ambiguous Taxa	0	0	0	0	0	0.0027459	0.0029586	0	0	0.0005744	0.0012918	Uncultured archaeon clone 65_13165 putative chromosome segregation protein ScpA gene, partial cds; 16S ribosomal RNA gene, complete sequence; and 23S ribosomal RNA gene, partial sequence	KY994154.1
OTU301	eae37ab58b9530d2935a9e60407af742	Archaea	Halobacterota	Methanoregulaceae	Methanoregula	Uncultured archeon	0	0	0	0	0	0.0023588	0.0019066	0	0	0.0008258	0.0010418	Uncultured archaeon gene for 16S rRNA, partial sequence, clone: MBK_A9	AB689092.1
OTU358	42636f2a493eefe682a519e35e6624fb	Archaea	Halobacterota	Methanoregulaceae	Methanoregula	Uncultured archeon	0	0	0	0	0	0.0022016	0.0020381	0	0	0.0005385	0	Uncultured archaeon gene for 16S rRNA, partial sequence, clone: MBK_A9	AB689092.1
OTU407	7033afa7bf91ea4f86c83174c9fda091	Archaea	Halobacterota	Methanoregulaceae	Methanoregula	Ambiguous Taxa	0	0	0	0	0	0.0024798	0	0	0	0	0	Uncultured archaeon clone 65_13165 putative chromosome segregation protein ScpA gene, partial cds; 16S ribosomal RNA gene, complete sequence; and 23S ribosomal RNA gene, partial sequence	KY994154.1
OTU1337	ec3e15a49dcd87803b5d5152218e10c1	Archaea	Halobacterota	Methanoregulaceae	Methanoregula	Ambiguous Taxa	0	0	0	0	0	0.0006411		0	0	0	0	Uncultured Methanomicrobiales archaeon partial 16S rRNA gene, clone denovo685	LN796351.1
OTU1718	7c344b912197740d8950d17c8747eda8	Archaea	Halobacterota	Methanoregulaceae	Methanoregula	Ambiguous Taxa	0	0	0	0	0	0.0004597	0	0	0	0	0	Uncultured Methanomicrobiales archaeon partial 16S rRNA gene, clone denovo685	LN796351.1
OTU1925	7a5876564806e12b8677c804a3e0248f	Archaea	Halobacterota	Methanoregulaceae	Methanolinea	Uncultured archeon	0	0	0	0	0	0.0001331	0.0009862	0	0	0	0.00025	Uncultured archaeon clone rPTA07 16S ribosomal RNA gene, partial sequence	HQ330734.1
OTU2316	04990b2a2cdedcf687ebf9d388ec3068	Archaea	Halobacterota	Methanoregulaceae	Methanolinea	Uncultured archeon	0	0	0	0	0	0.0001573	0.0001972	0	0	0	0.0003334	Uncultured archaeon clone rPTA07 16S ribosomal RNA gene, partial sequence	HQ330734.1
OTU3055	1a673cfa5936203824c43887d8c3535a	Archaea	Halobacterota	Methanoregulaceae	Methanolinea	Uncultured archeon	0	0	0	0	0	0	0.0009862	0	0	0	0	Uncultured archaeon clone rPTA07 16S ribosomal RNA gene, partial sequence	HQ330734.1
OTU4019	ba1e9844b175850f2e000927fe3c5a05	Archaea	Halobacterota	Methanoregulaceae	Methanoregula	Uncultured archeon	0	0	0	0	0	0	0	0	0	0	0.0003334	Uncultured Methanoregula sp. clone 3a_49017 16S ribosomal RNA gene, partial sequence.	MG802650.1
OTU4577	fd94d1a7f9b320fda8df19f3bcc1889f	Archaea	Halobacterota	Methanoregulaceae	Methanoregula	Uncultured archeon	0	0.0001712	0	0	0	0	0	0	0	0	0	Uncultured archaeon clone Pav-Arc-008 16S ribosomal RNA gene, partial sequence.	DQ785304.1
OTU4656	5631ca4eed071d609d8421f14c7ca438	Archaea	Halobacterota	Methanoregulaceae	Methanoregula	Uncultured archeon	0	0	0	8.574e-05	0	0	0	0	0	0	0	Uncultured archaeon clone Pav-Arc-008 16S ribosomal RNA gene, partial sequence.	DQ785304.1
OTU4682	cdd712dfff9c09ce7822dec9507c39d3	Archaea	Halobacterota	Methanoregulaceae	Methanoregula	Ambiguous Taxa	0	0	0	0	6.728e-05	0	0	0	0	0	0	Uncultured Methanoregula sp. clone 2d_27472 16S ribosomal partial sequence.	MG803658.1
OTU4284	21ee5df7aaba6c4caaf14b3197d594c8	Archaea	Halobacterota	Methanocellales	Uncultured archeon	Uncultured archeon	0	0	0	0	0	8.468e-05	0	0	0	0	0	Uncultured archaeon gene for 16S rRNA, partial sequence, clone: oytA024.	AB722176.1
OTU1020	d1e00fd4770ae6b632fbb67e48dfc054	Archaea	Halobacterota	Methanomassiliicoccaceae	Uncultured	Ambiguous Taxa	0	0	0	0	0	0.0002419	0	0	0.0008863	0.0012566	0.0006667	Uncultured archaeon clone A67 16S ribosomal RNA gene, partial sequence.	MN156283.1
OTU1051	0ed6b089b76dfeaa2d4f0f8b4b11ffc6	Archaea	Halobacterota	Methanomassiliicoccaceae	Uncultured	Ambiguous Taxa	0	0	0	0	0	0.0001935	0.0009862	0	0	0.0008258	0.0007917	Uncultured archaeon clone A67 16S ribosomal RNA gene, partial sequence.	MN156283.1
OTU2722	7e400fa6a3ad9c20616b7331615c9851	Archaea	Halobacterota	Methanomassiliicoccaceae	Uncultured	Uncultured archeon	0	0	0	0	0	0	0	0	0	0.0006462	0	Uncultured prokaryote clone 731 16S ribosomal RNA gene, partial sequence.	MT067224.1
OTU479	2a99b732c912dce3cb10c333480df4b5	Archaea	Halobacterota	Methanosaetaceae	Methanosaeta	Uncultured Methanosaeta sp	0	0	0	0	0	0.0017298	0.0021039	0	0	0	0	Uncultured Methanosaetaceae archaeon partial 16S rRNA gene, clone LrhA36	AJ879019.1
OTU594	ed3be2ea9e2e4573fe42b86ed3d162f2	Archaea	Halobacterota	Methanosaetaceae	Methanosaeta	Uncultured Methanosaeta sp	0	0	0	0	0	0.0017056	0	0	0	0	0	Uncultured Methanosaetaceae archaeon partial 16S rRNA gene, clone LrhA36	AJ879019.1
OTU642	cc18d99b69335298a578ec326c2f039b	Archaea	Halobacterota	Methanosaetaceae	Methanosaeta	Ambiguous Taxa	0	0	0	0	0	0.0007379	0.0040763	0	0	0	0	uncultured bacterium partial 16S rRNA gene.	LR636630.1
OTU678	bcf3ba9f0ace45d0f6926530141bcfc0	Archaea	Halobacterota	Methanosaetaceae	Methanosaeta	Ambiguous Taxa	0	0	0	0	0	0.00075	0.0040105	0	0	0	0	uncultured bacterium partial 16S rRNA gene.	LR636630.1
OTU1033	9709e4605a7ac4014b2be71036278ae0	Archaea	Halobacterota	Methanosaetaceae	Methanosaeta	Uncultured archeon	0	0	0	0	0	0.0006895	0.0012492	0	0	0	0	Uncultured euryarchaeote isolate DGGE gel band ARKIVU-aK3 16S ribosomal RNA gene, partial sequence.	EU921488.1
OTU1046	ea8b4587b521f7f7fcb596d2f81c3907	Archaea	Halobacterota	Methanosaetaceae	Methanosaeta	Uncultured archeon	0	0.0004279	0	0	0	0.0002782	0	0	0	0.0007181	0.0006667	Uncultured Methanosaeta sp. clone GS Arc 47 16S ribosomal RNA gene, partial sequence.	KP742452.1
OTU1126	42abe77b7a63f8de6c9d116dbcc6a7e8	Archaea	Halobacterota	Methanosaetaceae	Methanosaeta	Uncultured archeon	0	0.0002568	0	0	0	0.000254	0.000526	0	0	0.0006822	0.0004167	Uncultured Methanosaeta sp. clone GS Arc 47 16S ribosomal RNA gene, partial sequence.	KP742452.1
OTU1199	257937b7415481840870dac3ca44b340	Archaea	Halobacterota	Methanosaetaceae	Methanosaeta	Uncultured archeon	0	0	0		0	0	0.0028271	0.0002459	0	0	0	Uncultured euryarchaeote isolate DGGE gel band ARKIVU-aK3 16S ribosomal RNA gene, partial sequence	EU921488.1
OTU1481	a22a5ece4aee71d59a89d51decdcd296	Archaea	Halobacterota	Methanosaetaceae	Methanosaeta	Uncultured archeon	0	0	0	0	0	0.000375	0.0009862	0	0	0	0	Uncultured Methanosaeta sp. clone T6190MA18-LL_7_18 16S ribosomal RNA gene, partial sequence	KU355657.1
OTU2024	cd8720ddbc1268978cad875dec733b64	Archaea	Halobacterota	Methanosaetaceae	Methanosaeta	Ambiguous Taxa	0	0	0	0	0	0.0002056	0.0008547	0	0	0	0	Uncultured prokaryote gene for 16S ribosomal RNA, partial sequence, OTU:AA2076	LC238298.1
OTU2153	7fd3ddc7c05e095ced563cb8571f11b6	Archaea	Halobacterota	Methanosaetaceae	Methanosaeta	Uncultured archeon	0	0	0	0	0	0.0003266	0	0	0	0	0	Uncultured Methanosaeta sp. clone T6190MA18-LL_7_18 16S ribosomal RNA gene, partial sequence	KU355657.1
OTU2272	6b4900cb0d936d2bfa9fb8223cbdd05e	Archaea	Halobacterota	Methanosaetaceae	Methanosaeta	Ambiguous Taxa	0	0	0	0	0	0.0003024	0	0	0	0	0	Uncultured prokaryote gene for 16S ribosomal RNA, partial sequence, OTU:AA2076	LC238298.1
OTU2276	e15bb99b0646997298ef7a7ec34b6f16	Archaea	Halobacterota	Methanosaetaceae	Methanosaeta	Uncultured archeon	0	0	0	0	0	0.0003024	0	0	0	0	0	Uncultured archaeon clone MH_A1A 16S ribosomal RNA gene, partial sequence.	JN649102.1
OTU2451	e9f07c4607e49144edbefaa3e26ac4ab	Archaea	Halobacterota	Methanosaetaceae	Methanosaeta	Ambiguous Taxa	0	0	0	0	0	0.0002661	0	0	0	0	0	Uncultured archaeon clone LRPA_340f_125 16S ribosomal RNA gene, partial sequence.	MK527713.1
OTU3133	dce4060e541d7150419cb2732537d09b	Archaea	Halobacterota	Methanosaetaceae	Methanosaeta	Uncultured archeon	0	0	0	0	0	0.0001694	0	0	0	0	0	Uncultured archaeon clone MH_A1A 16S ribosomal RNA gene, partial sequence	JN649102.1
OTU3149	137c06843cdd98b2470eb381e4100b3e	Archaea	Halobacterota	Methanosaetaceae	Methanosaeta	Uncultured archeon	0	0	0	0	0	0	0.0009204	0	0	0	0	Uncultured Methanosaetaceae archaeon partial 16S rRNA gene, clone LrhA36.	AJ879019.1
OTU3204	6206e57600b95f5ae05143d3d2666e29	Archaea	Halobacterota	Methanosaetaceae	Methanosaeta	Uncultured archeon	0	0	0	0	0	0	0	0	0	0.0002872	0.0002084	Uncultured archaeon clone BIG_SPR_A10F 16S ribosomal RNA gene,partial sequence.	KC437215.1
OTU3308	93e1ee50bf51d9ec8723e8a74e438ae3	Archaea	Halobacterota	Methanosaetaceae	Methanosaeta	Uncultured archeon	0	0	0	0	0	0	0	0	0	0.0004308	0	Uncultured archaeon clone UAFB_TA_33_A1 16S ribosomal RNA gene, partial sequence	KJ476545.1
OTU3360	9db9d011461cc5fbdaa5e7c893decdbd	Archaea	Halobacterota	Methanosaetaceae	Methanosaeta	Ambiguous Taxa	0	0	0	0	0	0.000121	0	0	0	0	0	Uncultured archaeon clone A3-80 16S ribosomal RNA gene, partialsequence	KF269327.1
OTU4097	4634147a8ddf10a1f9fc11ab93d35c0a	Archaea	Halobacterota	Methanosaetaceae	Methanosaeta	Ambiguous Taxa	0	0	0	0	0	9.677e-05	0	0	0	0	0	Uncultured archaeon clone A3-80 16S ribosomal RNA gene, partialsequence	KF269327.1
OTU3471	6cf92506f1c37544b8ef4637521b939b	Archaea	Halobacterota	Methanospirillaceae	Methanospirillum	Uncultured euryarcheote	0	0	0	0	0	0	0	0	0	0	0.0004584	Uncultured archaeon partial 16S rRNA gene, clone OresA008a	FR694734.1
Total number of reads per depth							55570	35053	55703	58318	74318	82668	15210	73202	6770	27853	23998
Total Abundance with Each depth							0	0.0023108	5.386e-05	8.574e-05	0.000148	0.0274108	0.0418146	0.0002459	0.0138848	0.0183463	0.0474206
Legend: Y- Yambo, P-Pandin, and C-Calibato

## Sheet: S7
Supplementary Table S7. OTU table of pmoA sequences and their closest identical sequences from NCBI Blast, year 2019.
OTU ID	MOB Type	Total contiguous sequences	Reverse primer used in conjunction with A189F	BLAST w/uncultured sequences	Identity (%)	BLAST w/o uncultured sequences	Identity (%)
OTU1	Type 1	283	621r/650r	Uncultured methane-oxidizing gamma proteobacterium clone I2wMB38 particulate methane monooxygenase subunit A (pmoA) gene, partial cds.	98.7	Methyloparacoccus murrellii pmoA gene for particulate methane monooxygenase alpha-subunit, partial cds.	90.24
OTU2	Type 2	122	621r	Uncultured bacterium clone A3D4-T7 particulate methane monooxygenase subunit A (pmoA) gene, partial cds.	99.76	Methylocystis sp. m231 particulate methane monooxygenase (pmoA) gene, partial cds.	89.98
OTU3	Type 2	58	621r/650r	Uncultured bacterium clone 491CT12_pmoA_F10 particulate methane monooxygenase (pmoA) gene, partial cds.	99.54	Methylosinus sp. ht-BGNA3 pmoA gene for particulate methane monooxygenase, partial cds.	94.02
OTU4	Type 1	50	650r	Uncultured methane-oxidizing gamma proteobacterium clone F1wMB6 particulate methane monooxygenase subunit A (pmoA) gene, partial cds.	99.14	Methyloparacoccus murrellii pmoA gene for particulate methane monooxygenase alpha-subunit, partial cds.	89.68
OTU5	Type 2	16	621r	Uncultured bacterium clone 201410MOBS3-24 particulate methane monooxygenase alpha subunit (pmoA) gene, partial cds.	98.35	Methylosinus sp. ht-BGNA3 pmoA gene for particulate methane monooxygenase, partial cds.	91.53
OTU6	Type 1	15	621r/650r	Uncultured bacterium pmoA gene for particulate methane monooxygenase alpha subunit, partial cds, clone: 12Nov_PP31.	96.13	Methylomonas sp. ML04 particulate methane monooxygenase subunit A gene, partial cds.	93.64
OTU7	Type 2	8	621r	Uncultured bacterium clone AM-15 particulate methane monooxygenase (pmoA) gene, partial cds.	99.25	Methylocystis echinoides partial pmoA gene for particulate methane monooxygenase protein A, strain IMET 10491.	93.98
OTU8	Type 1	6	621r/650r	Uncultured bacterium clone RC13 methane monooxygenase(pMMO) (encoding the subunit of methane monooxygenase(pMMO)) gene, partial cds.	97.11	Methylococcaceae bacterium AK-K6 particulate methane monooxygenase (pmoA) gene, partial cds.	90.17
OTU9	Type 2	5	621r	Uncultured methanotrophic bacterium clone 30 particulate methanemonooxygenase (pmoA) gene, partial cds.	98.77	Methylocystis sp. 62/12 partial pmoA gene for particulate methane monooxygenase protein A, strain 62/12.	98.77
OTU10	Type 2	3	621r	Uncultured methane-oxidizing alpha proteobacterium clone L2sMB9 particulate methane monooxygenase subunit A (pmoA) gene, partial cds.	100	Methylocystis sp. SD3-5 pmoA gene for particulate methane monooxygenase protein A, partial cds.	92.17
OTU11	Type 1	2	621r	Uncultured bacterium pmoA gene for particulate methane monoxygenase subunit A, partial cds, clone: KID41_27.	98.06	Methylococcaceae bacterium strain FWC3 particulate methanemonooxygenase (pmoA) gene, partial cds.	87.99
OTU12	Type 1	1	621r	Methylococcaceae bacterium strain FWC3 particulate methane monooxygenase (pmoA) gene, partial cds.	99.22	same w/ uncultured sample
OTU13	Type 2	1	621r	Uncultured bacterium clone A3D4-T7 particulate methane monooxygenase subunit A (pmoA) gene, partial cds.	93.08	Methylocystis sp. 21/1 partial pmoA gene for particulate methane monooxygenase protein A, strain 21/1.	83.61
OTU14	Type 2	1	621r	Uncultured bacterium clone 484CT6_pmoA_C8 particulate methane monooxygenase (pmoA) gene, partial cds.	95.52	Methylocystis parvus strain OBBP particulate methane monooxygenase (pmo) gene, partial cds.	91.3
OTU16	Type 1	1	650r	Uncultured bacterium pmoA gene for particulate methane monooxygenase, partial cds, clone: HT2-28.	98.6	Methyloparacoccus murrellii R-49797 partial pmoA gene for particulate methane monooxygenase, subunit A, type strain R-49797T.	92.76
Total number of clones:		572

## Sheet: S8
Supplementary Table S8. Feature table of methane-oxidizing organisms and methanogens generated thru QIIME 2 and their corresponding abundances from 16S Illumina NGS of Lake Yambo, year 2022.
Classification					Abundance per month and depth
Domain	Phylum	Family	Genus	Species	Sep_5m	Sep_20m	Sep_30m	Dec_5m	Dec_25m	Dec_32m	Nov_20m
Bacteria	Proteobacteria	Methylococcaceae	Methylomonas	Ambiguous Taxa	0	0	39	0	198	0	1530
Bacteria	Proteobacteria	Methylococcaceae	Methylocaldum	Ambiguous Taxa	0	478	296	0	433	0	1024
Bacteria	Proteobacteria	Methylobacteriaceae	Ambiguous Taxa	Ambiguous Taxa	47	130	61	329	193	147	0
Bacteria	Proteobacteria	Methylophilaceae	Ambiguous Taxa	Ambiguous Taxa	172	184	0	98	308	0	1130
Bacteria	Proteobacteria	Methylobacteriaceae	Methylobacterium	adhaesivum	0	0	0	0	604	36	17
Bacteria	Proteobacteria	Methylocystaceae	Methylosinus	Ambiguous Taxa	119	204	415	183	0	0	64
Bacteria	Proteobacteria	Methylophilaceae	Ambiguous Taxa	Ambiguous Taxa	0	0	56	0	0	0	0
Bacteria	Proteobacteria	Methylobacteriaceae	Methylobacterium	Ambiguous Taxa	0	0	24	15	0	0	99
Archaea	Euryarchaeota	Methanobacteriaceae	Methanobacterium	Ambiguous Taxa	0	0	52	0	3	10	0
Archaea	Halobacterota	Methanosaetaceae	Methanosaeta	Ambiguous Taxa	0	0	30	0	0	0	0
Archaea	Halobacterota	Methanosaetaceae	Ambiguous Taxa	Ambiguous Taxa	0	0	0	25	7	0	5
Archaea	Euryarchaeota	Methanomassiliicoccaceae	Ambiguous Taxa	Ambiguous Taxa	0	0	7	0	0	0	0
Total Reads					31847	35939	47758	39429	30654	35656	52376
